# Supplementary material for: When mathematics meets physical activity in the school-aged child: The effect of an integrated motor and cognitive approach to learning geometry
Source: PLoS One. 2018 Aug 8;13(8):e0196024. doi: 10.1371/journal.pone.0196024 (PMC6082508; doi:10.1371/journal.pone.0196024)
Supplement: S1 Table — (XLSX) [file pone.0196024.s001.xlsx]

## Sheet: Sheet1
	GROUP	I1	I2	I3	I4	I5	I6	F1	F2	F3	F4	F5	F6
	EXP	3	4	2	1	3	2	3	4	4	4	4	3
	EXP	3	0	0	1	2	2	1	4	3	4	4	0
	EXP	2	3	2	3	3	4	1	4	3	3	4	0
	EXP	4	4	1	2	4	4	3	4	4	4	4	0
	EXP	4	4	0	2	4	4	3	4	4	4	4	4
	EXP	3	3	3	2	3	0	3	3	1	4	4	1
	EXP	4	4	3	2	4	0	3	4	4	4	4	4
	EXP	4	4	1	2	4	4	3	4	4	4	4	1
	EXP	3	3	4	2	3	2	3	4	4	4	4	4
	EXP	3	2	2	2	4	2	3	0	0	3	4	0
	EXP	4	4	1	2	4	4	3	4	4	3	4	1
	EXP	3	4	4	3	3	4	3	4	4	4	4	4
	EXP	4	4	3	2	3	2	3	4	4	4	3	3
	EXP	4	2	1	1	2	2	2	4	4	4	4	1
	EXP	3	0	0	0	2	0	0	4	3	3	4	0
	EXP	3	3	2	1	3	0	3	3	4	4	3	2
	EXP	2	2	2	2	4	0	0	4	4	4	4	0
	EXP	3	4	0	2	4	4	3	4	3	4	4	3
	EXP	3	4	2	1	4	0	1	4	3	3	4	0
	KON	4	4	4	4	3	4	4	4	4	4	4	4
	KON	3	4	4	3	4	4	0	4	3	3	4	3
	KON	2	4	2	2	2	4	1	4	4	3	3	3
	KON	3	3	4	2	4	4	0	4	4	4	4	3
	KON	2	4	4	4	3	4	2	4	4	3	4	4
	KON	2	4	4	2	4	4	4	4	3	3	4	4
	KON	4	3	4	1	4	3	0	4	4	4	4	4
	KON	3	4	1	3	3	4	3	4	4	4	4	4
	KON	2	3	1	1	4	4	1	4	3	3	4	3
	KON	4	4	1	1	4	4	0	2	3	2	2	0
	KON	3	2	3	2	3	3	2	4	4	3	4	4
	KON	3	1	4	2	3	4	2	4	4	4	4	2
	KON	3	3	3	1	3	3	3	4	3	3	4	2
	KON	2	4	2	1	1	0	1	2	4	2	0	0
	KON	3	4	4	2	3	4	3	4	4	4	4	4
	KON	3	4	4	4	4	3	2	4	3	4	4	4
	KON	4	4	2	3	3	4	0	4	3	4	4	4
	KON	4	4	4	4	3	4	4	4	4	4	4	4
	Legend:
	Group: experimental or control
	I - initial measurement
	F - final measurement
	Number presents number of assignment
